# Supplementary material for: In Vivo Characterization and Application of the PHA Synthase from Azotobacter vinelandii for the Biosynthesis of Polyhydroxyalkanoate Containing 4-Hydroxybutyrate
Source: Polymers (Basel). 2021 May 14;13(10):1576. doi: 10.3390/polym13101576 (PMC8156725; doi:10.3390/polym13101576)
Supplement: Supplementary file 1 [file polymers-13-01576-s001.zip]

Archive with 1 entries (1 files):
- polymers-1213858-supplementary.pdf
